# Supplementary material for: Balance Remains Impaired after Hip Arthroplasty: A Systematic Review and Best Evidence Synthesis
Source: Diagnostics (Basel). 2022 Mar 11;12(3):684. doi: 10.3390/diagnostics12030684 (PMC8946928; doi:10.3390/diagnostics12030684)
Supplement: Supplementary file 1 [file diagnostics-12-00684-s001.zip]

Archive with 1 entries (1 files):
- diagnostics-1603060-supplementary.pdf
